# Supplementary material for: Role of lysophosphatidic acid in proliferation and differentiation of intestinal epithelial cells
Source: PLoS One. 2019 Apr 24;14(4):e0215255. doi: 10.1371/journal.pone.0215255 (PMC6481811; doi:10.1371/journal.pone.0215255)
Supplement: S1 Table — (XLSX) [file pone.0215255.s001.xlsx]

## Sheet: Fig 1
Fig 1 B									Fig 1 C									Fig 1 E
	control	EGF	HGF	IGF	TFF3	S1P	LPA			control	EGF	HGF	IGF	TFF3	S1P	LPA			control	LPA	EGF
	13738.7	16704	27000.4	20051.2	10072.7	15943.8	27527.1			2	2	1	2	1	1	3			62.0119	33.9231	88.9792
	5475.56	21539.6	16164.6	14083	15217.3	8354.52	19832.9			0	2	1	0	1	0	4			68.9205	10.267	64.5738
	5909.33	38464	11496.7	13846.4	14568.6	9455.11	12295.1			0	4	2	0	1	2	1			15.6024	57.8918	101.389
	7253.33	27463.1	18638.4	14956.4	21162.6	12875.9	20856.9			1	4	3	1	0	1	1			13.9679	39.8399	84.9422
	8561.78	16455.1	15955.7	10437.4	6996.96	9848.57	24227.6			1	1	0	1	2	0	2			63.3995	44.0673	86.7209
	5283.56	17706.7	13474.3	7761.94	15637.5	8030.02	19847.1			0	1	0	1	0	0	2			13.6732	67.347	87.8292
	6385.78	27747.6	12113.3	4661.59	9780.68	17908.3	11534.2			0	3	0	0	1	1	1			56.4283	49.0993	123.857
	15587.6	29845.3	15788.5	4679.59	13540.8	18076	17400.9			1	3	1	0	1	0	2			11.495	36.0383	89.5852
	8632.89	25692.4	22178.1	13177.9	18664.3	26475.1	12302.2			1	2	1	1	0	2	0			9.06621	54.7984	49.7415
	9941.33	34062.2	11039.7	15645.7	15509.3	17335	17493.3			1	3	1	0	0	0	3			3.04789	19.3018	101.895
	7018.67	8469.33	15159.3	18800	7661.51	11857.8	13639.1			0	0	0	1	1	1	2			14.7814	16.1645	23.5798
	7146.67	27761.8	7943.01	17702.4	22376.8	10285.3	10986.7			0	4	2	0	0	1	2			5.34144	27.9624	27.693
	6506.67	16021.3	12070.2	18815.2	17698.5	14749.9	26659.6			0	3	1	1	1	0	0			3.79069	31.3939	28.6467
	5916.44	24248.9	17806.6	6813.84	22283	7290.43	25728			0	2	2	3	0	0	2			14.2765	32.6667	64.9606
	5489.78	23146.7	4675.41	10229.8	19907.5	11611.7	19847.1			0	4	2	2	2	0	2			8.93314	44.9344	35.2089
	8369.78	13816.9	17193.8	12991	9513.81	7386.43	18353.8			0	2	1	1	2	2	2			25.8765	31.1493	54.7692
	8000	24611.6	10627	13090.7	9651.21	10508.4	9436.44			0	3	1	0	3	0	0			25.8529	40.2245	43.817
	8227.56	11128.9	10039.5	14721.1	12656.9	24914.8	31224.9			1	1	3	0	2	0	2			25.0129	46.2578	32.8097
	8135.11	28280.9	31094.7	11479.6	29135.9	10029.7	19576.9			0	1	3	1	1	0	3			2.09099	24.3385	29.1871
	5440	18353.8	15280.9	14589.6	10332.9	6442.67	18275.6			0	1	0	0	0	1	1			25.0676	43.9528	49.6058
	11790.2	22840.9	11156.2	28276.8	3840.67	11951.1	27200			1	3	0	3	0	1	3			33.4626	46.4008	45.1414
	3676.44	22087.1	29234.9	19504.5	18894.2	15569.2	20693.3			0	2	1	1	1	1	2			35.1043	67.0155	49.7342
	5397.33	9344	18386.4	8120.41	7320.65	8065.17	29063.1			0	4	1	1	0	0	3			43.3439	39.5502	35.7825
	6663.11	34887.1	18109.2	5061.59	8435.73	7673.07	21020.4			1	2	0	0	4	1	3			23.2532	41.7799	38.5175
	10446.2	8704	18754.8	8203.46	9272.03	7954.3	14272			1	2	0	0	1	0	1			31.573	17.7985	41.5182
	8775.11	22072.9	23477.1	20838.8	17407.8	24132	7936			0	2	3	0	1	0	0			42.3089	34.5485	57.5894
	4821.33	18467.6	21471.7	11129.4	9455.67	9007.57	16988.4			0	2	5	0	0	0	1			36.2128	51.0811	49.258
	5376	20800	28417.1	11540.5	9830.89	6544.08	16305.8			0	2	0	3	0	2	0			9.19129	41.3314	56.0978
	6186.67	22705.8	22530.1	10264.4	13359.8	9872.9	8917.33			0	1	0	0	0	0	1			4.88428	62.2301	48.5467
	9329.78	19840	10861.2	16513.5	15278.1	10653.1	14698.7			0	1	1	3	2	3	2			7.1728	52.5141	46.3885
	9729.92	25692.5	15900.3	9632.96	10803.3	13199.4	26918.3			0	3	2	0	0	1	3		Average	24.5048	40.1956	57.9455
	15173.1	25422.4	12887.8	10768.7	12915.5	9009.69	34362.9			0	4	1	0	0	0	2		SD	19.3021	14.4629	26.0094
	15353.2	10270.1	9958.45	16793.6	9459.83	7652.35	31530.5			0	1	2	1	0	1	4		Number	30	30	30
	11322.7	16398.9	19390.6	13912.7	6932.13	13393.4	34674.5			1	1	0	0	0	0	4
	10581.7	24439.1	14612.2	13684.2	6966.76	11869.8	36301.9			1	2	2	1	0	1	3
	8130.19	17500	22742.4	12326.9	6904.43	11267.3	26530.5			0	1	4	0	0	0	3
	7112.19	24916.9	13331	21655.1	6668.98	13289.5	15540.2			0	4	0	1	0	0	2
	4916.9	33337.9	10124.7	14979.2	8379.5	10512.5	22700.8			0	2	0	1	0	0	2
	9037.4	30644	19785.3	16814.4	9155.12	7790.86	25872.6			1	5	4	0	0	0	4
	8684.21	39522.2	17493.1	19577.6	5062.33	8414.13	22500			0	4	1	2	1	0	3
	5207.76	45983.4	29169	19619.1	6918.28	7216.07	21544.3			0	4	2	2	0	0	4
	10013.9	11128.8	22825.5	11994.5	6024.93	7077.56	17915.5			0	1	2	2	0	0	2
	16765.9	29639.9	21468.1	18060.9	7229.92	8836.57	18206.4			0	5	2	0	1	0	2
	9397.51	18912.7	13608	10540.2	6710.53	8178.67	22250.7			0	3	1	2	1	0	3
	6966.76	27867	15699.4	5879.5	8268.7	11398.9	17506.9			0	4	1	0	0	1	3
	7250.69	6662.05	13829.6	8801.94	11620.5	5277.01	16765.9			0	1	0	1	1	0	2
	16918.3	23663.4	13254.8	11392	13247.9	13975.1	17139.9			0	1	1	1	1	1	3
	8621.88	29099.7	19169	13587.3	8185.6	10221.6	25436.3			1	4	2	3	0	1	2
	12479.2	40000	18767.3	17617.7	6405.82	10969.5	17506.9			0	4	1	2	0	1	0
	7236.84	44016.6	16634.3	24272.9	7860.11	10824.1	18047.1			0	4	2	2	0	0	3
	10020.8	18829.6	18151	11772.9	8919.67	13123.3	24702.2			2	2	1	0	1	1	3
	9667.59	17721.6	21218.8	23365.7	8469.53	8337.95	21357.3			0	2	3	1	0	0	0
	18511.1	17977.8	18351.8	13691.1	13684.2	12846.3	24446			1	4	1	1	0	1	2
	11398.9	16350.4	14189.8	14279.8	10069.3	15602.5	16336.6			0	3	1	0	0	1	2
	9383.66	31267.3	23656.5	10886.4	14778.4	10256.2	14376.7			0	3	2	1	1	0	2
	11572	35886.4	13753.5	14175.9	10796.4	9958.45	24660.7			0	5	2	0	1	0	4
	8926.59	24446	23227.1	13850.4	14452.9	15207.8	25214.7			1	4	2	2	0	1	2
	10020.8	30567.9	25976.5	7292.24	8850.42	17299.2	19321.3			0	2	2	1	1	2	2
	9778.39	33386.4	9231.3	13151	12098.3	12603.9	37486.2			1	4	0	2	0	0	3
	38116.3	38116.3	20727.1	12430.7	8144.04	8074.79	37645.4			0	4	1	0	0	0	3
	6932.13	20387.8	9736.84	10387.8	15228.5	6274.24	18988.9			0	3	1	0	2	0	3
	10394.7	28254.8	6710.53	12347.6	15498.6	9515.24	18905.8			0	2	0	0	1	0	2
	9182.83	28296.4	22340.7	11433.5	17493.1	8621.88	8649.58			0	3	1	1	2	0	1
	5401.66	23566.5	17410	15048.5	13054	8718.84	15027.7			0	3	1	1	0	1	2
	8608.03	28995.8	14736.8	12174.5	9986.15	7680.06	25027.7			1	3	1	0	0	0	1
	7610.8	16121.9	16385	22070.6	9134.35	6855.96	14688.4			0	3	1	2	0	0	1
	9473.68	33296.4	22313	18649.6	11959.8	12576.2	20207.8			1	0	3	2	0	1	1
	12153.7	28469.5	17126	19958.4	12998.6	9882.27	17770.1			1	1	3	1	1	1	1
	8732.69	19452.9	14272.9	23691.1	7728.53	8621.88	14487.5			1	3	2	3	0	0	3
	5962.6	15900.3	16108	9882.27	9321.33	8912.74	21087.3			0	0	3	0	0	0	2
	11004.2	18040.2	20477.8	17036	5983.38	11142.7	21856			0	2	2	2	0	0	3
	10090	21038.8	16869.8	10983.4	10997.2	7347.65	24217.5			0	1	0	0	0	0	2
	7763.16	23545.7	22029.1	14362.9	18912.7	9896.12	25249.3			0	0	2	1	2	0	2
	7313.02	22603.9	24626	16295	17029.1	9660.67	20200.8			0	3	2	0	2	0	0
	7001.39	25249.3	23095.6	7853.19	24148.2	10540.2	11246.5			0	1	2	0	2	0	0
	8303.32	17804.7	8594.18	14418.3	10519.4	7929.36	13982			0	3	0	0	0	1	0
	9224.38	21842.1	10741	23940.4	8296.4	10727.1	19916.9			0	1	0	2	0	0	0
	8642.66	26523.5	17389.2	15831	14203.6	8026.32	20470.9			0	5	2	1	2	2	2
	7126.04	18919.7	6696.68	13580.3	11301.9	19065.1	15083.1			0	2	0	0	0	0	3
	13310.2	29189.8	9826.87	10242.4	6108.03	9175.9	32202.2			1	2	0	0	0	0	3
	11295	20256.2	12223	9501.39	16211.9	8324.1	38268.7			0	3	1	1	1	0	0
	7070.64	23289.5	10554	24016.6	9785.32	13732.7	14335.2			0	3	0	1	0	1	3
	11585.9	30671.7	10512.5	14847.6	10706.4	11724.4	24023.5			2	5	2	1	1	0	1
	9473.68	19688.4	19716.1	10844.9	9002.77	6260.39	26045.7			0	3	1	1	1	0	0
	10117.7	30941.8	20110.8	20145.4	12444.6	6260.39	18234.1			1	2	3	1	1	0	2
	19695.3	34653.7	15173.1	24972.3	9501.39	8102.49	16911.4			2	5	2	1	0	0	1
	7340.72	25470.9	22957.1	18282.5	8947.37	12936.3	14224.4			0	4	1	1	0	1	1
	10554	22292.2	15145.4	13407.2	10671.7	8677.28	15006.9			0	2	0	0	2	0	3
	4584.49	26939.1	17396.1	8587.26	9286.7	11537.4	21385			0	4	0	0	0	0	2
	3358.73	31482	20346.3	14245.2	8580.33	11717.5	9259			0	4	2	2	1	1	0
Average	9300.96	24179.1	16876.6	14264.8	11627.7	10943.7	20510		Average	0.333333	2.6	1.32222	0.888889	0.644444	0.466667	1.92222
SD	4420.13	7966.33	5557.89	4979.07	4691.08	4008.79	6858.26		SD	0.560898	1.32224	1.10999	0.917305	0.838821	0.673745	1.15367
Number	90	90	90	90	90	90	90		Number	90	90	90	90	90	90	90

## Sheet: Fig 2
Fig 2 B					Fig 2 D					Fig 2 F
	control	LPA	EGF			control	LPA	EGF			control	LPA	EGF
	3	18	11			3	9	7			3	1	5
	4	22	12			3	8	8			2	5	3
	4	14	17			3	8	10			2	5	2
	2	21	10			1	12	7			0	5	7
	4	24	9			5	8	6			2	5	2
	2	15	7			3	5	6			2	2	4
	1	9	6			3	12	7			3	1	7
	4	20	15			3	16	7			1	5	4
	3	22	11			6	5	5			2	3	4
	5	20	18			8	8	7			4	7	5
	2	10	13			6	18	7			1	3	7
	4	8	8			8	14	18			1	7	4
	6	7	8			3	21	6			2	5	3
	3	8	1			11	18	18			3	7	3
	1	11	5			3	10	10			5	4	8
	3	9	6			7	12	23			5	5	8
	6	5	6			8	10	15			0	9	4
	4	5	9			11	15	16			3	6	7
	2	9	11			6	13	7			5	6	5
	0	6	6			14	6	18			3	7	9
	3	6	8			10	17	25			4	6	9
	4	12	7			8	20	21			6	9	8
	5	10	9			14	29	13			7	6	8
	6	7	13			8	22	11			5	13	6
	5	11	6			8	37	28			3	16	9
	6	11	12			8	18	11			5	11	4
	3	15	11			11	14	18			5	10	7
	4	12	6			5	18	17			6	4	14
	4	10	16			12	17	11			2	12	13
	3	11	7			12	30	15			5	7	8
Average	3.53333	12.2667	9.46667		Average	7.03333	15	12.6		Average	3.23333	6.4	6.23333
SD	1.54771	5.58281	3.89282		SD	3.6529	7.55668	6.37668		SD	1.85106	3.44013	2.93238
Number	30	30	30		Number	30	30	30		Number	30	30	30

## Sheet: Fig 3
Fig 3 B								Fig 3 C
	control		LPA		EGF				control		LPA		EGF
Ki16425	-	+	-	+	-	+		AM095	-	+	-	+	-	+
	5835.93	8425.48	23123.8	14587.7	12862.3	13299.3			4372.77	11471.7	27874.1	13804.4	25962.2	26218.3
	8625.75	8456.29	26352	11243.3	15604.5	11681.7			5296.72	3759.85	37241.7	10072	23565.4	30920.4
	8391.86	9415.64	20109.9	16622.7	19080.6	11666.3			7574.59	10611.7	23702.6	11325.3	26190.9	28340.7
	21786.4	5627.25	20297.6	7653.79	25368.9	10921.2			7647.77	8672.35	15551.7	12670.1	37415.5	36336.1
	6695.84	9984.24	33928.8	10841.4	22664.5	20406.8			7382.48	8242.4	11334.4	11919.9	31890.1	31258.9
	6046.01	5372.36	16446.2	18069.4	19238.8	12261.5			12551.1	13914.2	26684.9	25038.2	25568.8	39473.8
	12566.8	6047.41	32842	15528.9	11150.9	4688.91			8343.02	10630	18296.1	13621.4	34762.6	13694.6
	6981.55	8866.64	17471.4	11185.9	12197.1	14148			8068.58	9102.31	27096.5	11810.1	18991.4	40699.7
	6268.69	7230.84	19395.7	10537.4	19450.3	12113			7537.99	12926.2	37900.4	12871.3	20272.1	32585.4
	17037.2	4338.78	26891.2	4340.18	21667.3	12104.6			12770.7	7199.52	27169.7	6650.63	22952.5	30179.4
	16335.6	8062.74	27511.6	8552.92	18199.6	11310.5			10968.5	8141.77	22906.7	12734.1	36903.2	30380.7
	7281.26	5312.14	9620.11	12746.1	31515.7	10648.1			10483.7	6623.19	20921.6	18899.9	39565.3	31826.1
	4999.82	5214.1	12536	7629.98	25350.7	9586.5			16521.4	8233.25	18543.1	19650	41294.3	24955.9
	10662.1	4260.35	17031.6	9627.11	24549.6	52461.7			13392.7	8333.88	22028.5	15752.9	29182.3	37067.9
	14883.2	4663.7	9473.06	10445	20930.6	18465.7			13841	8626.61	32219.4	13420.2	15652.3	26163.4
	5476	4660.9	24572	12957.5	30335.1	15458.8			4546.58	11709.5	27736.9	15707.2	23821.5	45923.2
	5298.13	4870.98	32477.9	14443.5	11746.1	16862.2			10437.9	9221.24	14572.8	12057.1	39940.4	38723.7
	5967.58	8732.19	13449.1	8379.26	34896.5	16660.5			5662.64	8169.21	26200	11471.7	34579.6	31204
	5040.44	5214.1	23314.3	9195.76	21871.8	13704			13465.9	9001.68	19110.3	24260.6	45045	22184
	7184.62	3527.89	34637.4	7898.88	40176.5	13493.9			8480.24	10776.4	31295.5	20327	29511.6	39794
	5338.75	3799.59	20052.5	5166.49	16356.6	16334.2			6394.49	7556.29	28404.7	20336.1	19174.3	23693.5
	7179.02	3862.61	20049.7	2083.96	20025.9	24884.3			10136	5882.2	17317.3	15707.2	26318.9	41312.6
	4865.38	8473.09	7765.84	16105.9	15195.5	16551.2			7492.26	9706.08	18140.6	17189.2	27993	18845
	8267.22	7281.26	12617.2	18427.9	24143.4	14837			8352.17	10977.7	28853	11828.4	16960.5	31185.7
	8024.93	5942.37	21677.1	20413.9	10222.3	16201.1			8315.58	7098.89	31149.1	11087.4	21525.4	17829.6
	4498.44	10880.6	4387.8	5756.1	24245.7	15681.5			11224.7	10904.5	22806.1	16914.7	17564.3	38229.7
	5096.46	5334.55	22744.3	10064.1	10736.3	16409.8			8214.95	17317.3	21150.3	5562.02	30307.5	24837
	9030.5	7884.88	10921.2	10536	26933.2	25244.2			9770.12	10273.3	23757.5	16448.2	21717.5	30380.7
	3690.35	10365.2	10719.5	17121.2	23573.4	7905.89			7053.15	9834.16	22696.3	15588.3	18021.7	30847.2
	6246.28	3848.61	11667.7	11648.1	30702	16386			12706.6	10566	21818.1	13008.5	18433.3	27892.4
	9414.55	7137.64	14906.7	20125.7	14180.6	34522.7			7663.89	11356	20493	11337.3	21546.5	25322.5
	7002.43	4763.39	23034.1	9808	12458.1	25995.1			6945.98	8419.09	18385.9	13537.7	36827.7	15775.3
	5534.07	5575.99	16192.5	10599	23250.4	16626.6			9332.79	5705.96	9416.7	11570.4	39820.5	23663
	11615.7	6610.33	15148.7	5331.26	28496.5	19557.9			5584.76	6535.75	28632.4	7635.92	32193.9	28800.2
	10323.1	3908.87	17950.2	16545.4	16529.2	7560.84			6265.37	9948.14	17276.4	13388.5	21201.6	29816.4
	7500	5790.97	18270.7	9396.97	15125.7	28424.8			8046.15	4577.82	9398.05	5985.66	22273.8	24390.2
	10365.1	4104.92	17796.1	6356.14	15758.5	25526			9584.52	9127.67	10861.8	9370.08	37182	19625.9
	6719.85	12808.3	15884.3	10512.4	23412.7	6533.26			5295.73	3999.77	20036.1	10740.6	21192.2	17397.6
	19863.4	7203.89	11130.3	8849.38	28681.7	19798.5			9724.38	10339.7	10777.9	13090.1	44547.5	16661
	6550.84	5213.63	9962.14	15941	16801	29663.3			6862.07	8773.38	18199.4	12334.9	30161.4	24017.2
	9583.56	7309.36	13646.6	6519.74	26750.9	27136.3			6852.75	9640.46	20893.9	7029.89	18609.6	21164.3
	3806.11	14109	17606.8	9438.89	36760.4	15674.7			8027.5	4810.91	15756.7	8186	26292.2	29807.1
	11106	5287.99	15328.6	9597.08	26068.1	18708.8			6022.96	7654.57	12195.1	13910.6	30627.6	38058.4
	8063.82	5899.14	19883.7	12720.4	18159.8	18630.3			5985.66	6666.28	11150.9	12120.5	18236.7	38720.4
	9829.64	10366.4	18585.7	11500.8	26736.1	16249.3			6563.72	9780.32	28501.8	13798.7	23234.1	27224.5
	6153.33	8393.73	15365.1	8316.66	29633.6	18149			9491.29	9733.7	18357.9	7085.83	28809.5	15551.5
	8094.92	7134.94	15327.2	13127.4	20574.6	28078.7			5939.05	8577.59	13836	10656.7	37788	32669.4
	11141.2	6122.23	15106.8	12424.3	23154.4	31196.6			6209.43	8213.97	15961.8	10945.7	28324.7	23439.2
	7107.9	6341.27	8872.36	8849.38	22143	23757.4			9379.41	8074.12	19038.5	5929.72	36753.1	32520.2
	7214.71	7262.03	20006.8	9214.44	33159.8	33572.2			7449.45	8698.79	29033.3	7067.19	20539.6	21313.4
	11334.5	6552.19	23656	8491.08	20949.2	17958.4			9743.02	10311.8	18768.1	13090.1	16940.7	20287.9
	2901.57	11104.1	19755.3	27303.9	21225	12775.8			6489.13	9500.61	12875.7	10983	27205.9	32119.3
	9622.77	6721.2	26084.4	11158.7	23460	7774.47			4727	6200.1	16325.4	13136.8	23989.3	21863.5
	12958.4	12124.7	14286.1	8247.7	24612	24018.4			7225.69	6302.66	17658.6	6992.6	18311.3	29583.4
	10508.4	6300.7	18683.1	10278.5	13761.5	35715.3			11766.2	11645	15654.1	19225	20744.7	19998.8
	8743.92	8654.68	20485.4	11730.7	21235.8	26083			7654.57	8503	15514.2	9584.52	31466.7	26860.9
	7421.58	8860.19	17720.4	11675.2	19137.4	9717.42			8316.53	8223.3	40827.5	14591.2	17854.4	25406.4
	6120.88	8734.45	11653.6	7867.77	14845.9	24818.8			11328	7085.83	25779.4	9267.52	26115	37154
	9624.12	12944.8	19763.4	13614.1	14057.6	21810.4			11384	7057.86	16819.5	7710.51	23420.5	25490.4
	4183.34	11468.4	15509.7	9502.43	21226.3	20216.3			8661.5	14013.2	19374.2	34161.2	18609.6	31904.9
	5812.6	8312.6	16814.5	17801.5	16453.5	32425.6			3339.1	5302.77	27136.7	8304.5	17145.3	33425.6
	15073	6733.37	34872.9	13236.9	14958.1	29671.4			9403.11	7275.09	22249.1	18114.2	20346	38243.9
	3862.9	7171.44	13789.9	16429.2	36552.2	22466.2			7534.6	6600.35	13434.3	6851.21	25951.6	27058.8
	5427.26	16480.5	10622	17651.4	21225	21567.1			5276.82	6314.88	19039.8	7621.11	21660.9	34852.9
	6552.19	8802.06	8754.73	16994.3	20498.9	25482.7			13010.4	8788.93	17673	9005.19	32655.7	25605.5
	5193.35	11587.1	16761.8	16550.8	28261.2	14140.1			11263	10190.3	16842.6	11176.5	30908.3	27794.1
	5553	7422.93	23631.7	5085.18	19812.1	34099.5			6366.78	22128	18936	15458.5	34230.1	25847.8
	6200.65	10399.7	22103.8	11533.3	27794.8	17600.1			10121.1	15821.8	23520.8	13417	28252.6	14783.7
	8551.92	5781.5	22809.6	10824.8	21784.7	25607.1			11756.1	6271.63	25475.8	18010.4	30493.1	24325.3
	5869.39	10443.8	18100.3	9002.16	20887	15895.1			6435.99	7128.03	12136.7	13936	34602.1	25692
	5074.36	6127.64	12113.3	13735.8	21644.1	37921.8			3555.36	6972.32	13607.3	8114.19	20596.9	24705.9
	13258.5	8289.62	23084.1	7763.66	24288.8	20316.4			8987.89	6721.45	15622.8	12811.4	5873.7	37975.8
	5966.74	9576.8	19424	9829.64	21817.2	15738.2			4818.34	6202.42	20588.2	17949.8	26124.6	15718
	4998.65	6191.18	8336.94	7009.19	21433.2	30302.9			7128.03	7041.52	15657.4	19723.2	22673	32231.8
	5520.55	11902.6	9609.25	9407.79	41380.5	17454			9939.45	6453.29	8754.33	13157.4	18650.5	29186.9
	10988.4	11487.3	31798.3	13249.1	26845.6	25275.8			6903.11	8555.36	16012.1	10181.7	35216.3	32344.3
	6825.31	7823.15	23516.8	18834.5	19313.1	31143.9			7474.05	6851.21	26366.8	17534.6	24584.8	23719.7
	10558.4	8200.38	12298.5	16041.1	13416.7	18872.4			6133.22	5908.3	20432.5	9083.05	18105.5	22396.2
	6928.07	7401.3	10488.1	7856.95	31849.6	26659			6591.7	6133.22	10570.9	9351.21	30917	23036.3
	10013.5	9269.88	9522.72	12026.8	18952.1	21546.8			3243.95	7543.25	21072.7	8347.75	30501.7	23243.9
	7212.01	9138.72	17771.8	8128.72	31215.5	20489.5			12370.2	10830.5	15095.2	5891	21358.1	25666.1
	8562.74	5010.82	13615.5	16015.4	33258.5	22040.3			6747.4	12975.8	25596.9	11064	15899.7	18702.4
	5429.96	5660.9	10891	10135.2	21204.7	18654.7			5813.15	8858.13	18797.6	7733.56	27205.9	8356.4
	7435.1	5897.78	10035.2	11490	27078.2	14675.5			8183.39	5017.3	10908.3	20121.1	15622.8	16851.2
	7647.38	7832.61	12057.9	19029.2	26932.1	23295			8088.23	7352.94	10259.5	22266.4	20346	21833.9
	9131.96	16076.3	22843.4	12805.6	27674.4	24209			5968.86	7811.42	10804.5	7214.53	40432.5	22681.7
	8939.97	8091.4	30309.6	11051.9	22140.3	24061.7			9221.45	7050.17	14282	15311.4	35467.1	31929.1
	6483.23	14214.4	15439.4	14284.7	8715.52	17016			19792.4	10000	13538.1	8122.84	16064	20095.2
	20839.6	5370.47	30289.3	10119	16592.8	24797.2			6237.02	8347.75	44792.4	9740.48	24152.2	27906.6
	7654.14	3166.58	16147.9	18216.6	24932.4	14453.8			6254.32	6816.61	30389.3	4541.52	24498.3	23287.2
Average	8261.96	7673.68	17994.9	11744.4	22247.2	20072.3		Average	8349.86	8713.61	20354.2	12692.8	26360.4	27323.2
SD	3669.54	2833.8	6800.11	4262.13	6841.17	8040.6		SD	2878.94	2822.66	7338.59	4995.14	7804.93	7285.55
Number	90	90	90	90	90	90		Number	90	90	90	90	90	90

## Sheet: Fig 4
Fig 4 B											Fig 4 C								Fig 4 D								Fig 4 E
	control	EGF_'5	EGF_'15	EGF_'30	EGF_'60	LPA_'5	LPA_'15	LPA_'30	LPA_'60			control		LPA		EGF				control		LPA		EGF				control		LPA		EGF
	0.468396	8.01698	7.60731	7.65268	4.24348	11.9742	10.4515	14.3841	8.22925		U0126	-	+	-	+	-	+		U0126	-	+	-	+	-	+		U0126	-	+	-	+	-	+
	1.47709	16.1835	10.636	10.4201	4.17752	18.7948	18.671	14.5986	8.16375			5008.65	5112.46	19437.7	7266.44	25458.5	12292.4			44.9527	28.1042	23.8901	32.5909	54.6763	36.0985			4	7	25	6	18	11
	1.05451	12.9223	6.12404	5.29279	1.09464	10.0806	9.80249	9.176	8.0313			4359.86	8209.34	28918.7	9342.56	29109	13347.8			20.0552	15.8372	47.4945	13.2819	46.8066	21.6853			2	7	7	8	26	6
Average	1	12.3742	8.12245	7.78851	3.17188	13.6166	12.975	12.7196	8.14143			7179.93	6089.97	14238.8	13088.2	24654	13053.6			30.3351	41.8428	56.7476	16.8302	27.451	26.976			3	3	16	5	17	4
SD	0.506552	4.11073	2.29966	2.56633	1.79924	4.58335	4.94353	3.0707	0.100843			8313.15	7006.92	23737	14160.9	25190.3	12690.3			38.3951	16.7245	26.3068	27.62	66.6594	23.2404			3	6	10	7	16	4
Number	3	3	3	3	3	3	3	3	3			11600.3	6055.36	14827	10968.9	39342.6	9048.44			18.1799	25.4815	61.5182	24.2538	33.0497	44.2367			4	2	14	3	18	9
												7067.47	8226.64	31384.1	7673.01	29247.4	9965.4			12.8712	13.2739	54.8132	35.0924	64.1355	15.7326			5	6	15	4	18	7
												25795.8	4506.92	14472.3	19965.4	37309.7	17214.5			19.9556	23.5468	41.2511	23.3106	51.7743	34.4824			4	6	12	13	16	8
												5596.89	4783.74	12128	19801	22603.8	10510.4			11.5644	53.3121	56.8502	22.9533	67.4241	13.1484			5	7	14	16	11	7
												4922.15	5657.44	21842.6	9282.01	21678.2	8226.64			14.5363	17.5793	43.8972	22.9452	49.0574	17.3819			5	6	13	5	15	8
												4878.89	4299.31	19576.1	5795.85	24368.5	11911.8			13.7732	41.8857	21.3577	27.8378	31.2364	22.7439			6	6	7	7	17	6
												11617.6	5346.02	11609	12750.9	27647.1	11998.3			19.0405	21.6501	39.0142	19.7923	62.3578	15.8487			3	5	22	5	14	7
												6020.76	5614.19	39688.6	9991.35	38659.2	11773.4			11.1207	28.4089	43.0585	16.7296	33.6287	22.1609			7	3	18	5	14	4
												6107.27	7776.82	10986.2	10718	13295.8	14463.7			48.6183	46.4486	39.006	28.2572	87.0229	8.0459			5	4	18	6	17	6
												9948.1	13676.5	16678.2	17482.7	24290.7	11427.3			42.2661	31.641	51.5584	8.67041	68.4957	32.5252			4	6	17	7	12	4
												6176.47	11167.8	29809.7	8494.81	16704.2	11055.4			36.3567	40.0851	59.8979	3.2701	56.3654	12.6726			2	3	18	8	6	8
												8079.59	5795.85	12993.1	12724.9	20354.7	8884.08			40.2067	45.0206	41.9652	9.61885	43.0022	15.0182			7	1	14	5	11	5
												9031.14	4411.77	20596.9	6496.54	20475.8	11358.1			28.1282	21.448	35.2298	6.97065	42.0961	9.18778			7	3	15	3	7	3
												19965.4	7820.07	32102.1	18659.2	18944.6	13944.6			14.1211	24.8871	49.8741	7.20417	29.1341	29.4433			9	6	17	7	13	5
												11280.3	11496.5	14835.6	13771.6	14143.6	17387.5			22.9604	34.797	63.3602	0	41.7784	8.24699			5	3	21	5	13	8
												9463.67	4956.75	14870.2	14619.4	13027.7	8217.99			26.4567	19.1553	64.3855	10.4567	67.9437	18.1152			6	4	19	3	12	3
												8693.77	8347.75	21591.7	8598.62	22162.6	13719.7			9.02294	26.6741	46.9059	17.3777	62.4954	14.3457			6	4	9	4	10	3
												6807.96	6237.02	24705.9	10060.6	26730.1	16470.6			20.5018	42.7268	43.522	10.3742	61.8785	3.79375			4	4	7	3	5	3
												6920.41	7067.47	14368.5	15700.7	25692	12128			25.514	17.1395	53.5503	44.8206	49.6853	19.473			2	5	17	4	7	4
												13875.4	12448.1	14913.5	13339.1	32508.7	18797.6			30.0296	14.6686	37.8464	20.6388	23.9268	18.1124			1	2	8	6	7	2
												7378.89	7500	22975.8	10138.4	30181.7	10951.6			51.0454	14.2895	38.2996	37.4322	88.5048	19.8521			5	2	16	3	10	5
												16323.5	6825.26	12370.2	13650.5	46012.1	13858.1			63.5361	61.8648	90.3978	28.9076	23.8212	17.2424			5	2	9	2	13	5
												11565.7	8685.12	16686.9	12794.1	36029.4	11877.2			47.1264	16.1712	48.0252	9.56656	72.9541	39.817			4	3	10	4	9	4
												4282.01	7595.16	27560.6	12629.8	21565.7	10346			3.98086	16.8232	82.9412	7.0681	89.3492	42.2821			3	1	7	5	9	3
												7231.83	7759.52	26643.6	6686.85	17084.8	8780.28			46.3263	24.0318	42.1365	7.11065	67.308	56.8283			6	4	14	6	11	5
												4697.23	3581.32	30328.7	11782	13555.4	14264.7			23.0177	38.4186	55.5694	28.942	84.4705	11.9845			4	2	23	3	10	3
												7089.39	5888.35	31099.2	12167.8	30391.4	8774.73		Average	27.7998	28.7979	48.689	18.9975	54.9496	22.3574		Average	4.53333	4.1	14.4	5.6	12.7333	5.33333
												11126.7	3412.66	23616.5	10999.3	28784.7	17684.3		SD	14.9294	12.9693	15.0873	11.1699	19.5188	12.3106		SD	1.77596	1.86344	5.04873	2.9314	4.57831	2.18669
												7116.05	6904.03	29818.4	12448.7	23335.6	9774.67		Number	30	30	30	30	30	30		Number	30	30	30	30	30	30
												3279.35	5935.33	27009.5	10010.6	11797	4213.22
												3543.42	6931.96	44266.9	12583.5	20032.5	5628.86
												7128.74	1736.8	8932.03	12954.2	27346.6	6392.86
												5636.98	4716.52	32121.6	17504.5	25234.4	21189.7
												9299.74	3515.49	33986.6	11853.2	31953.1	9021.91
												10376.4	3676.73	23728.9	12864.4	13549.7	9628.61
												3025.43	4929.82	33166.5	11886.9	23627.7	9471.32
												7399.17	6995.44	21380.7	12482.4	13403.7	16920.3
												10316.7	5748.7	45087.1	13145.2	43042.3	5887.27
												10287.5	6299.7	18740.4	11999.3	28032	8505.09
												16045.1	5634.44	16077.6	7359.09	34874.2	7538.85
												8703.03	6633.6	35761.8	10606.1	22425.6	12954.2
												9593.02	5239.6	23886.1	11763.3	48918.3	11909.4
												4872.68	6449.51	23537.9	16212.5	25211.9	7965.8
												5478.28	2630.59	14796.8	13752	12426.2	23414.3
												6485.06	4609.88	22133.5	12841.9	42705.2	13302.5
												5179.93	6243.84	10493.7	23740.1	39727.9	10516.2
												5986.11	9019.16	42278.3	24189.5	42098.5	6449.04
												4505.77	4022.06	13201.4	15010.3	28301.6	11089.2
												10573.1	7951.44	42929.9	7224.27	24897.3	8280.38
												10659.5	5727.12	21245.9	9381.44	18358.4	15324.9
												7394.09	2964.49	25526.5	11224	30492.5	6741.15
												7750.84	11591.4	30672.2	9549.97	12797	9044.38
												6374.61	9904.07	31773.3	11246.5	26436.6	7168.09
												5681.41	5050.43	19684.2	6718.68	18425.8	12235.2
												6443.17	3609.44	28649.9	7426.5	14471	10336.4
												6180.36	5860.43	24886.1	17796.6	41424.4	17807.9
												8083.12	5624.83	23711.1	7455.56	36466.7	18633.3
												7995.42	6608.14	18088.9	9688.89	24511.1	10544.4
												7332.34	6775.57	28766.7	10366.7	23888.9	17533.3
												5058.76	8142.91	22855.6	16966.7	22466.7	21466.7
												9940.78	3902.7	14411.1	8633.33	15100	14477.8
												5781.63	5284.65	28211.1	4711.11	6100	14211.1
												7416.06	4800.97	25644.4	18222.2	33466.7	17044.4
												7024.06	7661.89	30977.8	12033.3	29111.1	7877.78
												9469.06	9267.08	20244.4	4800	38244.4	14111.1
												7486.48	4157.83	18500	16922.2	14888.9	6044.44
												4745.16	9001.32	24711.1	18277.8	22800	19444.4
												8294.4	7081.2	29244.4	20133.3	17777.8	11655.6
												4933.85	9380.03	28833.3	17444.4	27455.6	9777.78
												8625.27	4565.77	25555.6	7266.67	20333.3	12311.1
												7966.18	4165.8	15466.7	8322.22	16533.3	5933.33
												7069.24	5422.85	23533.3	11944.4	11333.3	19322.2
												5703.23	5337.81	20711.1	14966.7	22077.8	13222.2
												4928.53	5764.35	15133.3	10800	8277.78	6544.44
												12267.5	8136.27	19744.4	10311.1	17333.3	5633.33
												7825.33	4472.76	29011.1	10422.2	27811.1	5577.78
												3141.29	5315.22	28622.2	10666.7	31577.8	14766.7
												8025.98	8526.94	20355.6	15788.9	23344.4	8400
												3780.45	6457.99	18544.4	19177.8	30711.1	12044.4
												7356.26	7719.02	31411.1	13188.9	11366.7	12122.2
												3434.96	7291.15	34033.3	10388.9	15188.9	16744.4
												7195.48	7677.83	29111.1	21244.4	36977.8	10322.2
												7911.7	8045.91	10655.6	7511.11	19566.7	10488.9
												7576.84	6525.76	28733.3	14577.8	15077.8	11033.3
												2078.25	6921.74	28588.9	12000	8044.44	9344.44
												9950.09	8088.43	21222.2	11788.9	31788.9	9166.67
											Average	7801.33	6466.83	23688.9	12371.1	24690.8	11788.2
											SD	3554.46	2169.83	8125.38	4125.92	9390	4083.52
											Number	90	90	90	90	90	90
